# Supplementary material for: Comprehensive analysis of the endoplasmic reticulum stress response in the soybean genome: conserved and plant-specific features
Source: BMC Genomics. 2015 Oct 14;16:783. doi: 10.1186/s12864-015-1952-z (PMC4606518; doi:10.1186/s12864-015-1952-z)
Supplement: Additional file 1: — A list of known/predicted orthologous genes involved in the Glycine max and Arabidopsis thaliana UPR pathways. (XLS 152 kb) [file 12864_2015_1952_MOESM1_ESM.xls]

## Sheet: UPR
Additional file 1- Table S1. A list of knowm/predicted orthologous genes involved in the Glycine max and Arabidopsis thaliana UPR pathway.
Transducers/sensors
Gene name (template Arabidopsis)	Phytozome Glyma v.9	Phytozome Glyma v.10.1.p	Description	EggNOG Group	eggNOG v4.0 A. thaliana	Tair gene symbol	Best hit	Tair Descriptions v10	E-value	Identity	Similarity	Coverage	Reference
bZIP 17/28	Glyma03g27865.1	Glyma.03G123200.1.p	bZIP transcription factor (bZIP38)	virNOG01396	AT2G40950.1;AT3G10800.1;AT3G56660.1;	bZIP17;bZIP28;bZIP49;	AT2G40950.1	bZIP17	8e-171	48.03	60.66	96	1 , 2, 3
bZIP 17/28	Glyma19g30681.1	Glyma.19G126800.1.p	bZIP transcription factor (bZIP37)	virNOG01396	AT2G40950.1;AT3G10800.1;AT3G56660.1;	bZIP17;bZIP28;bZIP49;	AT2G40950.1	bZIP17	2e-167	47.68	61.32	94
IRE (Template: AT2G17520.1)	Glyma01g36200.2	Glyma.01G157800.1.p	IRE1P-Related	virNOG09069	AT2G17520.1;AT5G24360.2;	ATIRE1-A;IRE1B	AT2G17520.1	ATIRE1A	0	68.86	82.27	70	4, 5
IRE	Glyma09g32970.2	Glyma.09G197000.1.p	IRE1P-Related	virNOG09069	AT2G17520.1;AT5G24360.2;	ATIRE1-A;IRE1B	AT2G17520.1	ATIRE1A	0	66.59	81.94	49
IRE	Glyma11g09240.1	Glyma.11G087200.1.p	IRE1P-Related	virNOG09069	AT2G17520.1;AT5G24360.2;	ATIRE1-A;IRE1B	AT2G17520.1	ATIRE1A	0	65.73	80.17	74
IRE	Glyma16g21480.2	Glyma.16G111800.1.p	IRE1P-Related	virNOG09069	AT2G17520.1;AT5G24360.2;	ATIRE1-A;IRE1B	AT5G24360.2	ATIRE1B	0	43.14	60.67	94
Immediate dowstream components
Gene name (template Arabidopsis)	Phytozome Glyma v.9	Phytozome Glyma v.10.1.p	Description	EggNOG Group	eggNOG v4.0 A. thaliana	Tair gene symbol	Best hit	Tair Descriptions v10	E-value	Identity	Similarity	Coverage	Reference
bZIP 60 (Template: AT1G42990.1)	Glyma02g19754.1	Glyma.02G161100.1.p	GmbZIP68 (Nomenclature Liao et al. 2008)	euNOG19243	AT1G42990.1	ATBZIP60	AT1G42990.1	bZIP60	3e-20	46.62	57.43	52	5, 6
NAC103 (Template: AT5G64060)	Glyma04g39140.1	Glyma.04G213300.1.p	GmNAC020 (Nomenclature Le et. al, 2011)	virNOG18312	AT5G09330.1,AT5G64060.1	ANAC082,ANAC103	AT5G64060.1	ANAC103	3e-87	52.32	70.04	49
NAC103	Glyma05g32470.2	Glyma.05G191300.1.p	GmNAC028 (Nomenclature Le et. al, 2011)	virNOG18312	AT5G09330.1,AT5G64060.1	ANAC082,ANAC103	AT5G09330.1	ANAC82	4e-67	40.97	56.25	76	7
NAC103	Glyma08g16630.1	Glyma.08G156500.1.p	GmNAC058 (Nomenclature Le et. al, 2011)	virNOG18312	AT5G09330.1,AT5G64060.1	ANAC082,ANAC103	AT5G09330.1	ANAC82	2e-83	44.31	58.6	96
NAC103	Glyma06g15840.1	Glyma.06G152900.1.p	GmNAC037 (Nomenclature Le et. al, 2011)	virNOG18312	AT5G09330.1,AT5G64060.1	ANAC082,ANAC103	AT5G09330.1	ANAC82	3e-90	52.57	69.96	50
S1P (Template: AT5G19660.1)	Glyma07g09410.1	Glyma.07G085500.1.p	Site-1 protease.	virNOG03101	AT5G19660.1;	ATS1P	AT5G19660.1	OsSub49 - Putative Subtilisin homologue, expressed	0	75.08	84.58	96	8
S1P	Glyma09g32400.1	Glyma.09G191400.1.p	Site-1 protease.	virNOG03101	AT5G19660.1;	ATS1P	AT5G19660.1	OsSub49 - Putative Subtilisin homologue, expressed	0	73.03	82.56	99	8
S2P (Template: AT1G17870.1)	Glyma01g45241.1	Glyma.01G241500.1.p	Putative protein	virNOG04871	AT1G17870.1;	ATEGY3/S2P-like	AT1G17870.1	peptidase, M50 family, putative, expressed	0	76.58	86.37	93	8
SAR1 (Template: AT1G56330.1 and AT4G02080)	Glyma03G39110.1	Glyma.03G231800.1.p	Vesicle coat complex COPII, GTPase subunit SAR1	EggNOG-KOG0077	AT1G56330.1;AT4G02080;	SAR1-B,SAR1	AT4G02080.1	A member of ARF-like GTPase family. A thaliana has 21 members, in two subfamilies, ARF and ARF-like (ARL) GTPases.	1e-139	93.26	99.48	99	9
SAR1	Glyma07G37070.1	Glyma.07G241800.1.p	Vesicle coat complex COPII, GTPase subunit SAR1	EggNOG-KOG0077	AT1G56330.1;AT4G02080;	SAR1-B,SAR1	AT4G02080.1	A member of ARF-like GTPase family. A thaliana has 21 members, in two subfamilies, ARF and ARF-like (ARL) GTPases.	2e-140	93.26	98.96	99	9
SAR1	Glyma07G37080.1	Glyma.07G241900.1.p	Vesicle coat complex COPII, GTPase subunit SAR1	EggNOG-KOG0077	AT1G56330.1;AT4G02080;	SAR1-B,SAR1	AT4G02080.1	A member of ARF-like GTPase family. A thaliana has 21 members, in two subfamilies, ARF and ARF-like (ARL) GTPases.	1e-139	92.23	99.48	99	9
SAR1	Glyma09G04290.1	Glyma.09G038200.1.p	Vesicle coat complex COPII, GTPase subunit SAR1	EggNOG-KOG0077	AT1G56330.1;AT4G02080;	SAR1-B,SAR1	AT4G02080.1	A member of ARF-like GTPase family. A thaliana has 21 members, in two subfamilies, ARF and ARF-like (ARL) GTPases.	1e-141	93.78	99.48	99	9
SAR1	Glyma10G28910.1	Glyma.10G147800.1.p	Vesicle coat complex COPII, GTPase subunit SAR1	EggNOG-KOG0077	AT1G56330.1;AT4G02080;	SAR1-B,SAR1	AT4G02080.1	A member of ARF-like GTPase family. A thaliana has 21 members, in two subfamilies, ARF and ARF-like (ARL) GTPases.	2e-138	91.71	98.45	99	9
SAR1	Glyma15G15330.1	Glyma.15G143300.1.p	Vesicle coat complex COPII, GTPase subunit SAR1	EggNOG-KOG0077	AT1G56330.1;AT4G02080;	SAR1-B,SAR1	AT4G02080.1	A member of ARF-like GTPase family. A thaliana has 21 members, in two subfamilies, ARF and ARF-like (ARL) GTPases.	2e-141	93.78	99.48	99	9
SAR1	Glyma17G03520.1	Glyma.17G032000.1.p	Vesicle coat complex COPII, GTPase subunit SAR1	EggNOG-KOG0077	AT1G56330.1;AT4G02080;	SAR1-B,SAR1	AT4G02080.1	A member of ARF-like GTPase family. A thaliana has 21 members, in two subfamilies, ARF and ARF-like (ARL) GTPases.	1e-138	91.71	99.48	99	9
SAR1	Glyma17G03540.1	Glyma.17G032100.1.p	Vesicle coat complex COPII, GTPase subunit SAR1	EggNOG-KOG0077	AT1G56330.1;AT4G02080;	SAR1-B,SAR1	AT4G02080.1	A member of ARF-like GTPase family. A thaliana has 21 members, in two subfamilies, ARF and ARF-like (ARL) GTPases.	5e-140	92.75	98.96	99	9
SAR1	Glyma19G41670.1	Glyma.19G228800.1.p	Vesicle coat complex COPII, GTPase subunit SAR1	EggNOG-KOG0077	AT1G56330.1;AT4G02080;	SAR1-B,SAR1	AT4G02080.1	A member of ARF-like GTPase family. A thaliana has 21 members, in two subfamilies, ARF and ARF-like (ARL) GTPases.	7e-140	93.78	98.96	99	9
SAR1	Glyma20G38360.1	Glyma.20G239600.1.p	Vesicle coat complex COPII, GTPase subunit SAR1	EggNOG-KOG0077	AT1G56330.1;AT4G02080;	SAR1-B,SAR1	AT4G02080.1	A member of ARF-like GTPase family. A thaliana has 21 members, in two subfamilies, ARF and ARF-like (ARL) GTPases.	6e-138	91.71	97.93	99	9
Sec12 (Template: AT2G01470.1)	Glyma07g34340.1	Glyma.07G218700.1.p	Prolactin regulatory element-binding protein/Protein transport protein SEC12p	virNOG01500	AT2G01470.1;AT5G50550.1;AT5G50650.1;	SEC12P-LIKE 2,WD40 repeat-like,WD40 repeat-like	AT5G50650.1	WD domain, G-beta repeat domain containing protein, expressed	1e-112	48.04	67.62	95
Dowstream components
1) Molecular chaperones/foldases
Gene name (template Arabidopsis)	Phytozome Glyma v.9	Phytozome Glyma v.10.1.p	Description	EggNOG Group	eggNOG v4.0 A. thaliana	Tair gene symbol	Best hit	Tair Descriptions v10	E-value	Identity	Similarity	Coverage	Reference
BiP (Template: AT5G28540.1 AtBiP1 )	Glyma05g36600.1	Glyma.05G219600.1.p	Molecular chaperones GRP78/BiP/KAR2, HSP70 superfamily	virNOG09258	AT5G28540.1;AT5G42020.1;	BiP1;BiP2	AT5G42020.1	DnaK family protein, putative, expressed	0	90.88	95.37	95
BiP	Glyma05g36620.1	Glyma.05G219400.1.p	Molecular chaperones GRP78/BiP/KAR2, HSP70 superfamily -soyBiP D e soyBiP B	virNOG09258	AT5G28540.1;AT5G42020.1;	BiP1;BiP2	AT5G42020.1	DnaK family protein, putative, expressed	0	91.78	96.11	100	10
BiP	Glyma08g02940.1	Glyma.08G025700.1.p	Molecular chaperones GRP78/BiP/KAR2, HSP70 superfamily - soyBiP C	virNOG09258	AT5G28540.1;AT5G42020.1;	BiP1;BiP2	AT5G42020.1	DnaK family protein, putative, expressed	0	91.78	95.81	100	10, 11
BiP	Glyma08g02960.1	Glyma.08G025900.1.p	Molecular chaperones GRP78/BiP/KAR2, HSP70 superfamily -soyBiP A	virNOG09258	AT5G28540.1;AT5G42020.1;	BiP1;BiP2	AT5G42020.1	DnaK family protein, putative, expressed	0	90.45	95.52	94	10
BiP	not found	not found		virNOG29237	AT1G09080.1	BIP3	BIP3	BIP3
CRT (Template: AT1G08450.1)	Glyma09g38410.2	Glyma.09G248600.1.p	Calreticulin	virNOG02900	AT1G08450.1;	AtCRT3	AT1G08450.1	calreticulin precursor protein, putative, expressed	0	72.97	83.25	90	12, 13
CRT	Glyma11g13460.1	Glyma.11G126100.1.p	Calreticulin	virNOG02900	AT1G08450.1;	AtCRT3	AT1G08450.1	calreticulin precursor protein, putative, expressed	0	79.05	89.05	99
CRT	Glyma12g05460.3	Glyma.12G050700.1.p	Calreticulin	virNOG02900	AT1G08450.1;	AtCRT3	AT1G08450.1	calreticulin precursor protein, putative, expressed	0	80.63	91.04	98
CRT	Glyma18g47931.1	Glyma.18G244100.1.p	Calreticulin	virNOG02900	AT1G08450.1;	AtCRT3	AT1G08450.1	calreticulin precursor protein, putative, expressed	0	68.09	78.01	78
CRT (Template: AT1G09210.1 and AT1G56340.1)	Glyma10g28890.1	Glyma.10G147600.1.p	Calreticulin	virNOG10578	AT1G09210.1;AT1G56340.1;	AtCRT1b,AtCRT1a	AT1G09210.1	calreticulin precursor protein, putative, expressed	0	86.1	92.51	86
CRT	Glyma20g23080.1	Glyma.20G098400.1.p	Calreticulin	virNOG10578	AT1G09210.1;AT1G56340.1;	AtCRT1b,AtCRT1a	AT1G09210.1	calreticulin precursor protein, putative, expressed	0	85.51	92.9	78
CNX (Template: AT5G55130.1)	Glyma02g46300.1	Glyma.02G293600.1.p	Molybdenum Cofactor Synthesis Protein	virNOG06123	AT5G55130.1;	CNX5	AT5G55130.1	ThiF family domain containing protein, putative, expressed	0	68.91	82.61	99	12
CNX	Glyma14g02260.1	Glyma.14G019100.1.p	Molybdenum Cofactor Synthesis Protein	virNOG06123	AT5G55130.1;	CNX5	AT5G55130.1	ThiF family domain containing protein, putative, expressed	0	68.04	83.26	99
CNX	Glyma14g02410.1	Glyma.14G020700.1.p	Molybdenum Cofactor Synthesis Protein	virNOG06123	AT5G55130.1;	CNX5	AT5G55130.1	ThiF family domain containing protein, putative, expressed	0	72.57	85.14	99
CNX (Template: AT1G01290.1)	Glyma20g23590.2	Glyma.20G102700.1.p	Molybdopterin Cofactor Synthesis Protein A	virNOG06264	AT1G01290.1;	CNX3	AT1G01290.1	molybdopterin biosynthesis protein CNX3, putative, expressed	5E-096	57.53	68.73	97
CNX (Template: AT2G31955.1)	Glyma08g16780.1	Glyma.08G157800.1.p	Molybdopterin Cofactor Synthesis Protein A	virNOG09352	AT2G31955.1;	CNX2	AT2G31955.1	molybdenum cofactor biosynthesis protein 1, putative, expressed	0	72.82	85.29	100
CNX	Glyma15g42290.1	Glyma.15G268400.1.p	Molybdopterin Cofactor Synthesis Protein A	virNOG09352	AT2G31955.1;	CNX2	AT2G31955.1	molybdenum cofactor biosynthesis protein 1, putative, expressed	0	74.31	86.53	100
CNX	Glyma06g47960.2	Glyma.06G321300.1.p	Molybdopterin converting factor, small subunit	virNOG23307	AT4G10100.1;	CNX7	AT4G10100.1	VP15, putative, expressed	8E-042	61.17	77.67	100
CNX (Template: AT5G61790.1)	Glyma04g38000.1	Glyma.04G202900.1.p	Calnexin	virNOG13792	AT5G61790.1;	ATCNX1	AT5G61790.1	calreticulin precursor protein, putative, expressed	0	71.05	81.23	98
CNX	Glyma05g33330.1	Glyma.05G199200.1.p	Calnexin	virNOG13792	AT5G61790.1;	ATCNX1	AT5G61790.1	calreticulin precursor protein, putative, expressed	0	73.87	85.53	98
CNX	Glyma06g17060.1	Glyma.06G162600.1.p	Calnexin	virNOG13792	AT5G61790.1;	ATCNX1	AT5G61790.1	calreticulin precursor protein, putative, expressed	0	77.96	88.37	89
CNX	Glyma08g00920.1	Glyma.08G006500.1.p	Calnexin	virNOG13792	AT5G61790.1;	ATCNX1	AT5G61790.1	calreticulin precursor protein, putative, expressed	0	74.12	84.92	99
PDI (Template: AT2G47470.1)	Glyma19g41690.1	Glyma.19G229000.1.p	GmPDI-S3 (Nomenclature Selles et al. 2011)	virNOG09353	AT2G47470.1;	PDI 2.1 (Nomenclature Houston et al. 2005)	AT2G47470.1	OsPDIL2-1 protein disulfide isomerase PDIL2-1, expressed	3E-178	70.91	82.73	86	14-16
PDI	Glyma03g39130.1	Glyma.03G232000.1.p	GmPDI-S4 (Nomenclature Selles et al. 2011)	virNOG09353	AT2G47470.1;	PDI 2.1 (Nomenclature Houston et al. 2005)	AT2G47470.1	OsPDIL2-1 protein disulfide isomerase PDIL2-1, expressed	0	75.45	86.36	91	14-16
PDI	Glyma02g01750.1	Glyma.02G014000.1.p	GmPDI-S1 (Nomenclature Selles et al. 2011)	virNOG09353	AT2G47470.1;	PDI 2.1 (Nomenclature Houston et al. 2005)	AT2G47470.1	OsPDIL2-1 protein disulfide isomerase PDIL2-1, expressed	0	77.68	88.1	91	14-16
PDI	Glyma10g01820.1	Glyma.10G014700.1.p	GmPDI-S2 (Nomenclature Selles et al. 2011)	virNOG09353	AT2G47470.1;	PDI 2.1 (Nomenclature Houston et al. 2005)	AT2G47470.1	OsPDIL2-1 protein disulfide isomerase PDIL2-1, expressed	0	78.92	88.86	91	14-16
PDI (Template: AT3G20560.1)	Glyma12g34090.2	Glyma.12G213100.1.p	GmPDI-C2 (Nomenclature Selles et al. 2011)	virNOG04036	AT3G20560.1;AT4G27080.2;	PDI 5.3, PDI 5.4 (Nomenclature Houston et al. 2005)	AT3G20560.1	OsPDIL5-4 protein disulfide isomerase PDIL5-4, expressed	0	72.73	86.16	100	14-16
PDI	Glyma13g36450.1	Glyma.13G288600.1.p	GmPDI-C1 (Nomenclature Selles et al. 2011)	virNOG04036	AT3G20560.1;AT4G27080.2;	PDI 5.3, PDI 5.4 (Nomenclature Houston et al. 2005)	AT3G20560.1	OsPDIL5-4 protein disulfide isomerase PDIL5-4, expressed	0	71.69	85.95	100	14-16
PDI	Glyma06g42130.1	Glyma.06G270200.1.p	GmPDI-C4 (Nomenclature Selles et al. 2011)	virNOG04036	AT3G20560.1;AT4G27080.2;	PDI 5.3, PDI 5.4 (Nomenclature Houston et al. 2005)	AT4G27080.2	OsPDIL5-4 protein disulfide isomerase PDIL5-4, expressed	0	74.57	86.11	97	14-16
PDI (Template: AT1G04980.1)	Glyma02g43460.1	Glyma.02G266900.1.p	GmPDI-M2 (Nomenclature Selles et al. 2011)	virNOG01952	AT1G04980.1;AT2G32920.1;	PDI 2.2, PDI 2.3 (Nomenclature Houston et al. 2005)	AT1G04980.1	OsPDIL2-3 protein disulfide isomerase PDIL2-3, expressed	0	73.56	85.11	100	14-16
PDI	Glyma14g05520.1	Glyma.14G050600.1.p	GmPDI-M1 (Nomenclature Selles et al. 2011)	virNOG01952	AT1G04980.1;AT2G32920.1;	PDI 2.2, PDI 2.3 (Nomenclature Houston et al. 2005)	AT1G04980.1	OsPDIL2-3 protein disulfide isomerase PDIL2-3, expressed	0	72.67	84.44	100	14-16
PDI (Template: AT1G77510.1)	Glyma13g03600.2	Glyma.13G077300.1.p	GmPDI-L1c (Nomenclature Selles et al. 2011)	virNOG06651	AT1G21750.1;AT1G77510.1;	PDI 1.1, PDI 1.2 (Nomenclature Houston et al. 2005)	AT1G21750.1	OsPDIL1-1 protein disulfide isomerase PDIL1-1, expressed	0	67.71	83.23	95	14-16
PDI	Glyma14g24090.2	Glyma.14G152000.1.p	Protein disulfide isomerase	virNOG06651	AT1G21750.1;AT1G77510.1;	PDI 1.1, PDI 1.2 (Nomenclature Houston et al. 2005)	AT1G21750.1	OsPDIL1-1 protein disulfide isomerase PDIL1-1, expressed	0	69.47	83.58	95	14-16
PDI	Glyma04g42690.1	Glyma.04G247900.1.p	GmPDI-L1a (Nomenclature Selles et al. 2011)	virNOG06651	AT1G21750.1;AT1G77510.1;	PDI 1.1, PDI 1.2 (Nomenclature Houston et al. 2005)	AT1G77510.1	OsPDIL1-1 protein disulfide isomerase PDIL1-1, expressed	0	70.04	82.85	92	14-16
PDI	Glyma06g12090.1	Glyma.06G114800.1.p	GmPDI-L1b (Nomenclature Selles et al. 2011)	virNOG06651	AT1G21750.1;AT1G77510.1;	PDI 1.1, PDI 1.2 (Nomenclature Houston et al. 2005)	AT1G77510.1	OsPDIL1-1 protein disulfide isomerase PDIL1-1, expressed	0	69.57	81.99	94	14-16
PDI (Template: AT1G35620.1)	Glyma10g36170.1	Glyma.10G217600.1.p	GmPDI-B (Nomenclature Selles et al. 2011)	virNOG01884	AT1G35620.1;	PDI 5.2 (Nomenclature Houston et al. 2005)	AT1G35620.1	OsPDIL5-2 protein disulfide isomerase PDIL5-2, expressed	0	56.53	76.13	99	14-16
PDI (Template: AT3G54960.1)	Glyma12g29550.1	Glyma.12G172800.1.p	GmPDI-L2d (Nomenclature Selles et al. 2011)	virNOG06454	AT3G54960.1;AT5G60640.1;	PDI 1.3, PDI 1.4 (Nomenclature Houston et al. 2005)	AT5G60640.1	OsPDIL1-4 protein disulfide isomerase PDIL1-4, expressed	0	70.34	87.37	82	14-16
PDI	Glyma13g40130.1	Glyma.13G326200.1.p	GmPDI-L2c (Nomenclature Selles et al. 2011)	virNOG06454	AT3G54960.1;AT5G60640.1;	PDI 1.3, PDI 1.4 (Nomenclature Houston et al. 2005)	AT5G60640.1	OsPDIL1-4 protein disulfide isomerase PDIL1-4, expressed	0	70.02	85.69	90	14-16
PDI (Template: AT5G60640.1)	Glyma11g20630.1	Glyma.11G146800.1.p	GmPDI-L2a (Nomenclature Selles et al. 2011)	eggNOG-KOG0190	AT5G60640.1	PDI 1.4 (Nomenclature Houston et al. 2005)	AT5G60640.1	Arabidopsis Thaliana Protein Disulfide Isomerase 2, ATPDI2, ATPDIL1-4, PDI-LIKE 1-4, PDI2, PDIL1-4	0	70.21	83.95	86	14-16
PDI	Glyma12g07260.1	Glyma.12G067700.1.p	GmPDI-L2b (Nomenclature Selles et al. 2011)	eggNOG-KOG0190	AT5G60640.1	PDI 1.4 (Nomenclature Houston et al. 2005)	AT5G60640.1	Arabidopsis Thaliana Protein Disulfide Isomerase 2, ATPDI2, ATPDIL1-4, PDI-LIKE 1-4, PDI2, PDIL1-4	0	69.75	83.43	87	14-16
PDI (Template: AT1G52260.1)	Glyma13g43430.2	Glyma.13G357700.1.p	GmPDI-L3a (Nomenclature Selles et al. 2011)	virNOG00048	AT1G52260.1;AT3G16110.1;	PDI 1.5, PDI 1.6 (Nomenclature Houston et al. 2005)	AT3G16110.1	OsPDIL1-5 protein disulfide isomerase PDIL1-5, expressed	0	58.79	76.97	95	14-16
PDI	Glyma15g01880.1	Glyma.15G015700.1.p	GmPDI-L3b (Nomenclature Selles et al. 2011)	virNOG00048	AT1G52260.1;AT3G16110.1;	PDI 1.5, PDI 1.6 (Nomenclature Houston et al. 2005)	AT3G16110.1	OsPDIL1-5 protein disulfide isomerase PDIL1-5, expressed	0	62.42	82.63	94	14-16
PDI (Template: AT1G07960.1)	Glyma13G40350.1	Glyma.13G328300.1.p	GmPDI-A2 (Nomenclature Selles et al. 2011)	virNOG20797	AT1G07960.1	PDI 5.1 (Nomenclature Houston et al. 2005)	AT1G07960.1	OsPDIL5-1 protein disulfide isomerase PDIL5-1, expressed	2e-73	69.78	84.89	92	14-16
PDI	Glyma15G05050.3	Glyma.15G045500.1.p	GmPDI-A1 (Nomenclature Selles et al. 2011)	virNOG20797	AT1G07960.1	PDI 5.1 (Nomenclature Houston et al. 2005)	AT1G07960.1	OsPDIL5-1 protein disulfide isomerase PDIL5-1, expressed	7e-74	67.36	83.33	99	14-16
PIN1AT/PPIase (Template AT1G18040)	Glyma02g05560.1	Glyma.02G049500.1.p	peptidylprolyl cis/trans isomerase, NIMA-interacting 1	virNOG21280	AT2G18040;	PIN1AT/PPIase	AT2G18040;	PIN1AT/PPIase	3e-71	82.3	94.69	89	17, 18
PIN1AT/PPIase	Glyma16g24140.1	Glyma.16G129900.1.p	peptidylprolyl cis/trans isomerase, NIMA-interacting 1	virNOG21280	AT2G18040;	PIN1AT/PPIase	AT2G18040;	PIN1AT/PPIase	1e-71	83.19	95.58	89
ERdj1(Template AT1G28210)	Glyma02g37391.1	Glyma.02G211200.1.p	DNAJ heat shock family protein	virNOG02787	AT1G28210.2;	ATJ1	AT1G28210.2;	ATJ1	5e-179	61.64	75.45	83	19
ERdj1	Glyma14g35680.1	Glyma.14G178800.1.p	DNAJ heat shock family protein	virNOG02787	AT1G28210.2;	ATJ1	AT1G28210.2;	ATJ1	0	62.15	76.21	83
ERdj2 (Template AT5G22060)	Glyma03g27030.1	Glyma.03G116600.1.p	J2 DNAJ homologue 2	virNOG00916	AT5G22060.1;	ATJ2	AT5G22060.1;	ATJ2	0	70.21	83.22	100	19
ERdj2	Glyma07g14540.1	Glyma.07G110200.1.p	J2 DNAJ homologue 2	virNOG00916	AT5G22060.1;	ATJ2	AT5G22060.1;	ATJ2	0	69.74	82.98	100
ERdj2	Glyma11g17930.1	Glyma.U012100.1.p	J2 DNAJ homologue 2	virNOG00916	AT5G22060.1;	ATJ2	AT5G22060.1;	ATJ2	0	82.7	90.76	100
ERdj2	Glyma12g10150.1	Glyma.12G095700.1.p	J2 DNAJ homologue 2	virNOG00916	AT5G22060.1;	ATJ2	AT5G22060.1;	ATJ2	0	83.18	91.47	100
ERdj3 (Template AT3G44110)	Glyma13g38790.1	Glyma.13G311600.1.p	J2 DNAJ homologue 2	EggNOG-KOG0712	AT3G44110;	ATJ3	AT3G44110	ATJ3	0	83.65	90.52	100	19
ERdj3	Glyma12g31620.1	Glyma.12G190100.1.p	J2 DNAJ homologue 2	EggNOG-KOG0712	AT3G44110;	ATJ3	AT3G44110	ATJ3	0	83.18	90.28	100
GRP94 (Template AT4G24190)	Glyma14g40320.1	Glyma.14G219700.1.p	SHD Chaperone protein htpG family protein	virNOG04777	AT4G24190;	ATHSP90.7	AT4G24190;	ATHSP90.7	0	79.63	87.78	95	20
GRP94	Glyma17g37820.1	Glyma.17G258700.1.p	SHD Chaperone protein htpG family protein	virNOG04777	AT4G24190;	ATHSP90.7	AT4G24190;	ATHSP90.7	0	82.67	91.27	95
2) Folding of glycoproteins
Gene name (template Arabidopsis)	Phytozome Glyma v.9	Phytozome Glyma v.10.1.p	Description	EggNOG Group	eggNOG v4.0 A. thaliana	Tair gene symbol	Best hit	Tair Descriptions v10	E-value	Identity	Similarity	Coverage	Reference
OST (Template: AT4G29870.1)	Glyma09g06930.1	Glyma.09G061600.1.p	OST3 / OST6 family	virNOG17351	AT4G29870.1		AT4G29870.1	Oligosaccharyltransferase complex/magnesium transporter family protein;.	8e-99	85.09	94.41	91	21, 22
OST	Glyma15g18220.1	Glyma.15G167900.1.p	OST3 / OST6 family	virNOG17351	AT4G29870.1		AT4G29870.1	Oligosaccharyltransferase complex/magnesium transporter family protein;.	1e-96	83.44	94.27	89
OST (Template: AT1G61790.1)	Glyma20g27980.1	Glyma.20G141900.1.p	OST3 / OST6 family	virNOG03318	AT1G61790.1		AT1G61790.1	Oligosaccharyltransferase complex/magnesium transporter family protein;.	2e-161	67.2	83.6	92
OST	Glyma10g39750.1	Glyma.10G251600.1.p	OST3 / OST6 family	virNOG03318	AT1G61790.1		AT1G61790.1	Oligosaccharyltransferase complex/magnesium transporter family protein;.	4e-161	68.17	83.28	92
Glc-I (Template: AT1G67490.1)	Glyma05g27900.1	Glyma.05G146500.1.p	Mannosyl-Oligosaccharide Glucosidase	virNOG09226	AT1G67490.1;	GCS1	AT1G67490.1	mannosyl-oligosaccharide glucosidase, putative, expressed	0	61.55	76.44	99	22, 23
Glc-I	Glyma08g10871.1	Glyma.08G103200.1.p	Mannosyl-Oligosaccharide Glucosidase	virNOG09226	AT1G67490.1;	GCS1	AT1G67490.1	mannosyl-oligosaccharide glucosidase, putative, expressed	0	57.24	70.68	99
Glc-I	Glyma05g27890.1	Glyma.05G146400.1.p	Mannosyl-Oligosaccharide Glucosidase	virNOG09226	AT1G67490.1;	GCS1	AT1G67490.1	mannosyl-oligosaccharide glucosidase, putative, expressed	0	64.18	77.96	93
Glc-II ( Template: AT2G42390.1)	Glyma12g14110.1	Glyma.12G120800.1.p	Glucosidase II BETA Subunit	virNOG20019	AT2G42390.1;		AT2G42390.1	glucosidase II beta subunit-like domain containing protein, expressed	1E-068	55.68	66.49	74	24
Glc-II (Template: AT5G56360.1)	Glyma07g35090.1	Glyma.07G224600.1.p	Glucosidase II BETA Subunit	virNOG07907	AT5G56360.1;	PSL4	AT5G56360.1	glucosidase II beta subunit-like domain containing protein, expressed	0	59.62	72.81	98
Glc-II	Glyma20g02951.1	Glyma.20G024500.1.p	Glucosidase II BETA Subunit	virNOG07907	AT5G56360.1;	PSL4	AT5G56360.1	glucosidase II beta subunit-like domain containing protein, expressed	0	58.2	72.4	97
Glc-II (Template: AT5G63840.1)	Glyma04g38630.1	Glyma.04G209000.1.p	Glucosidase II catalytic (alpha) subunit and related enzymes	virNOG06643	AT5G63840.1;	PSL5	AT5G63840.1	glycosyl hydrolase, family 31, putative, expressed	0	73.64	84.16	99
Glc-II	Glyma06g16371.1	Glyma.06G156900.1.p	Glucosidase II catalytic (alpha) subunit and related enzymes	virNOG06643	AT5G63840.1;	PSL5	AT5G63840.1	glycosyl hydrolase, family 31, putative, expressed	0	72.08	82.55	98
UGGT/EBS1 (Template: AT1G71220.2)	Glyma05g30230.1	Glyma.05G168600.1.p	UDP-glucose:Glycoprotein Glucosyltransferase	virNOG03272	AT1G71220.2;	EBS1	AT1G71220.2	UDP-glucose glycoprotein glucosyltransferase 1 precursor, putative, expressed	0	65.24	79.12	100	22, 25, 26
UGGT/EBS1	Glyma08g13400.1	Glyma.08G127200.1.p	UDP-glucose:Glycoprotein Glucosyltransferase	virNOG03272	AT1G71220.2;	EBS1	AT1G71220.2	UDP-glucose glycoprotein glucosyltransferase 1 precursor, putative, expressed	0	65.66	78.98	100	22, 25, 26
UGGT/EBS1	Glyma08g20020.1	Glyma.08G187500.1.p	UDP-glucose:Glycoprotein Glucosyltransferase	virNOG03272	AT1G71220.2;	EBS1	AT1G71220.2	UDP-glucose glycoprotein glucosyltransferase 1 precursor, putative, expressed	0	68.67	81.48	99	22, 25, 26
3) ERAD
Gene name (template Arabidopsis)	Phytozome Glyma v.9	Phytozome Glyma v.10.1.p	Description	EggNOG Group	eggNOG v4.0 A. thaliana	Tair gene symbol	Best hit	Tair Descriptions v10	E-value	Identity	Similarity	Coverage	Reference
MNS3 (Template: AT1G30000.1)	Glyma13g28910.1	Glyma.13G217900.1.p	Mannosyl-Oligosaccharide ALPHA-1,2-Mannosidase-Related	virNOG05013	AT1G30000.1;	MNS3	AT1G30000.1	glycosyl hydrolase family 47 domain contain protein, expressed	0	72.59	81.93	99	27
MNS3	Glyma15g10130.1	Glyma.15G094500.1.p	Mannosyl-Oligosaccharide ALPHA-1,2-Mannosidase-Related	virNOG05013	AT1G30000.1;	MNS3	AT1G30000.1	glycosyl hydrolase family 47 domain contain protein, expressed	0	73.52	82.24	99	27
MNS4 (Template: AT5G43710.1)	Glyma10g32320.1	Glyma.10G179900.1.p	Glycosyl hydrolase family 47 protein	virNOG04591	AT5G43710.1;		AT5G43710.1	glycosyl hydrolase family 47 domain contain protein, expressed	0	73.82	84.12	95	27, 28
MNS5 (Template: AT1G27520.1)	Glyma05g01830.1	Glyma.05G034300.1.p	Glycosyl hydrolase family 47 protein	virNOG16095	AT1G27520.1;		AT1G27520.1	glycosyl hydrolase family 47 domain contain protein, expressed	2E-100	72.31	82.56	96	27, 28
MNS5	Glyma17g10060.1	Glyma.17G092900.2.p	Glycosyl hydrolase family 47 protein	virNOG16095	AT1G27520.1;		AT1G27520.1	glycosyl hydrolase family 47 domain contain protein, expressed	0	77.39	89.28	98	27, 28
EBS6/OS9 (Template: AT5G35080.1)	Glyma09g12020.1	Glyma.09G091600.1.p	OS-9-Related	virNOG03239	AT5G35080.1;	AtOS9	AT5G35080.1	glucosidase II beta subunit-like domain containing protein, expressed	5E-118	58.55	73.09	91	27, 29
EBS6/OS9 (Template: AT5G35080.1)	Glyma15g23580.1	Glyma.15G198100.1.p	OS-9-Related	virNOG03239	AT5G35080.1;	AtOS9	AT5G35080.1	glucosidase II beta subunit-like domain containing protein, expressed	5E-119	61.36	74.62	88	27, 29
EBS5 (Template: AT1G18260.1)	Glyma05g33770.1	Glyma.05G246700.2.p	HCP-like superfamily protein	virNOG05616	AT1G18260.1;	EBS5	AT1G18260.1	Sel1 repeat domain containing protein, putative, expressed	0	72.76	85.14	94	29, 30
EBS5/HRD3A	Glyma08g05930.1	Glyma.08G054900.2.p	HCP-like superfamily protein	virNOG05616	AT1G18260.1;	EBS5	AT1G18260.1	Sel1 repeat domain containing protein, putative, expressed	0	72.64	85.01	84	29, 30
HRD3B	not found			KOG1550	AT1G73570.1;								29, 30
HRD1A-HRD1B (Template: AT3G16090.1)	Glyma01g43860.1	Glyma.01G228500.2.p	RING/U-box superfamily protein	virNOG07581	AT1G65040.2;AT3G16090.1;	AtHrd1B; AtHrd1A	AT3G16090.1	zinc finger, C3HC4 type domain containing protein, expressed	0	65.1	76.17	97	29, 30
HRD1A-HRD1B	Glyma11g01330.1	Glyma.11G011300.1.p	RING/U-box superfamily protein	virNOG07581	AT1G65040.2;AT3G16090.1;	AtHrd1B; AtHrd1A	AT3G16090.1	zinc finger, C3HC4 type domain containing protein, expressed	0	64.76	75.28	97	29, 30
DER1 (Template: AT4G29330.1)	Glyma05g35990.1	Glyma.05G225500.1.p	Derlin-1	virNOG01130	AT4G29330.1;	DER1	AT4G29330.1	Der1-like family domain containing protein, expressed	6E-125	68.05	74.81	99	31
DER1	Glyma08g03630.1	Glyma.08G032300.1.p	Derlin-1	virNOG01130	AT4G29330.1;	DER1	AT4G29330.1	Der1-like family domain containing protein, expressed	1E-124	67.67	74.44	99	31
DER2.1-DER2.2 (Template: AT4G04860.1)	Glyma13g27600.1	Glyma.13G205900.1.p	Derlin-2.2	virNOG02714	AT4G04860.1;AT4G21810.1;	DER2.2,DER2.1	AT4G04860.1	Der1-like family domain containing protein, expressed	1E-170	89.39	96.33	100	32, 33
DER2.1-DER2.2	Glyma15g11350.1	Glyma.15G106600.1.p	Derlin-2.2	virNOG02714	AT4G04860.1;AT4G21810.1;	DER2.2,DER2.1	AT4G04860.1	Der1-like family domain containing protein, expressed	1E-170	89.39	96.33	100	32, 33
Usa1*	not found				Not found								34
PUX1 (Template: AT3G27310.1)	Glyma16g06840.1	Glyma.16G063100.1.p	Plant UBX domain-containing protein 1	virNOG01649	AT3G27310.1;	PUX1	AT3G27310.1	alveolar soft part sarcoma chromosome region, candidate 1, putative, expressed	8E-100	59.39	72.03	100	35, 36
PUX1	Glyma19g24300.1	Glyma.19G082400.1.p	Plant UBX domain-containing protein 1	virNOG01649	AT3G27310.1;	PUX1	AT3G27310.1	alveolar soft part sarcoma chromosome region, candidate 1, putative, expressed	5E-100	62.3	74.6	97	35, 36
PUX2	Glyma05g34970.1	Glyma.05G235400.1.p	Plant UBX domain-containing protein 2	virNOG06034	AT2G01650.1;	PUX2	AT2G01650.1	UBX domain containing protein, expressed	0	59.66	73.11	99	37
PUX2	Glyma08g04760.1	Glyma.08G042900.1.p	Plant UBX domain-containing protein 2	virNOG06034	AT2G01650.1;	PUX2	AT2G01650.1	UBX domain containing protein, expressed	0	59.47	72.84	99	37
PUX3-PUX4-PUX5 (Template: AT4G04210.1)	Glyma02g43770.1	Glyma.02G270000.1.p	Serine/threonine protein phosphatase 2A 55 kDa regulatory subunit B prime gamma	virNOG03930	AT4G04210.1;AT4G15410.1;AT4G22150.1;	PUX4, PUX5, PUX3	AT4G15410.1	UBA and UBX domain-containing protein, putative, expressed	1E-138	54.69	66.43	98	37
PUX3-PUX4-PUX5	Glyma09g01010.1	Glyma.09G007600.1.p	Plant UBX domain containing protein 4	virNOG03930	AT4G04210.1;AT4G15410.1;AT4G22150.1;	PUX4, PUX5, PUX3	AT4G04210.1	UBA and UBX domain-containing protein, putative, expressed	8E-141	70.1	79.74	100	37
PUX3-PUX4-PUX5	Glyma14g05140.1	Glyma.14G046900.1.p	Serine/threonine protein phosphatase 2A 55 kDa regulatory subunit B prime gamma	virNOG03930	AT4G04210.1;AT4G15410.1;AT4G22150.1;	PUX4, PUX5, PUX3	AT4G15410.1	UBA and UBX domain-containing protein, putative, expressed	1E-137	53.36	64.97	98	37
PUX3-PUX4-PUX5	Glyma15g11860.1	Glyma.15G112000.1.p	Plant UBX domain containing protein 4	virNOG03930	AT4G04210.1;AT4G15410.1;AT4G22150.1;	PUX4, PUX5, PUX3	AT4G04210.1	UBA and UBX domain-containing protein, putative, expressed	1E-141	70.74	80.39	100	37
PUX6	not found			KOG2086	AT3G21660								37
PUX7 (Template: AT1G14570.1)	Glyma08g36061.1	Glyma.08G267900.1.p	UBX domain-containing protein	virNOG11065	AT1G14570.1;	AtPUX7	AT1G14570.1	UBX domain-containing protein, putative, expressed	0	58.81	71.72	100	37
PUX7	Glyma16g18450.1	Glyma.16G100500.1.p	UBX domain-containing protein	virNOG11065	AT1G14570.1;	AtPUX7	AT1G14570.1	UBX domain-containing protein, putative, expressed	0	58.13	71.75	100	37
PUX8/SAY1 (Template: AT4G11740.1)	Glyma05g03480.1	Glyma.05G049200.1.p	Ubiquitin-like superfamily protein	virNOG03808	AT4G11740.1;AT4G23040.1;	PUX8 / SAY1, PUX13	AT4G11740.1	UBX domain-containing protein, putative, expressed	5E-151	49.35	62.62	100	37
PUX8/SAY1	Glyma17g14020.1	Glyma.17G131100.1.p	Ubiquitin-like superfamily protein	virNOG03808	AT4G11740.1;AT4G23040.1;	PUX8 / SAY1, PUX13	AT4G11740.1	UBX domain-containing protein, putative, expressed	6E-155	49.51	64.12	100	37
PUX9 (Template: AT4G00752.1)	Glyma07g08385.1	Glyma.07G077200.1.p	Ubiquitin-like superfamily protein	virNOG16991	AT4G00752.1;	PUX9	AT4G00752.1	UBX domain-containing protein, putative, expressed	1e-67	35.07	51.06	99	37
PUX10 (Template: AT4G10790.1)	Glyma10g31660.1	Glyma.10G173300.1.p	UBX domain-containing protein	virNOG05342	AT4G10790.1;	PUX10	AT4G10790.1	UBX domain-containing protein, putative, expressed	0	69.71	80.08	99	37
PUX10	Glyma20g35940.1	Glyma.20G216900.1.p	UBX domain-containing protein	virNOG05342	AT4G10790.1;	PUX10	AT4G10790.1	UBX domain-containing protein, putative, expressed	0	65.62	76.46	99	37
PUX11	not found			virNOG11675	AT2G43210.1;	PUX11							37
PUX12	not found			virNOG35532	AT3G23605.1;	PUX12							37
PUX14	not found			virNOG29703	AT4G14250.1;	PUX14							37
PUX15	not found			KOG1364	AT1G59550								37
D0A10 (Template: AT4G34100.1)	Glyma02g11570.1	Glyma.02G103800.1.p	RING/U-box superfamily protein	virNOG06272	AT4G34100.1;	CER9	AT4G34100.1	zinc finger, C3HC4 type domain containing protein, expressed	0	75.09	85.2	99	38, 39
D0A10	Glyma07g33840.1	Glyma.07G215200.1.p	RING/U-box superfamily protein	virNOG06272	AT4G34100.1;	CER9	AT4G34100.1	zinc finger, C3HC4 type domain containing protein, expressed	0	77.22	87.13	93	38, 39
Cue1*	not found				Not found								34
UBC32 (Template: AT3G17000.1)	Glyma07g36950.1	Glyma.07G240600.1.p	Ubiquitin-conjugating enzyme 32	virNOG06265	AT3G17000.1;	UBC32	AT3G17000.1	ubiquitin-conjugating enzyme, putative, expressed	3E-134	61.83	74.45	99	40, 41
UBC32	Glyma09g04090.1	Glyma.09G036300.1.p	Ubiquitin-conjugating enzyme 32	virNOG06265	AT3G17000.1;	UBC32	AT3G17000.1	ubiquitin-conjugating enzyme, putative, expressed	3E-137	64.33	74.84	99	40, 41
UBC32	Glyma15g15100.1	Glyma.15G141200.1.p	Ubiquitin-conjugating enzyme 32	virNOG06265	AT3G17000.1;	UBC32	AT3G17000.1	ubiquitin-conjugating enzyme, putative, expressed	3E-138	66.02	75.4	99	40, 41
UBC32	Glyma17g03610.1	Glyma.17G032800.1.p	Ubiquitin-conjugating enzyme 32	virNOG06265	AT3G17000.1;	UBC32	AT3G17000.1	ubiquitin-conjugating enzyme, putative, expressed	5E-137	61.8	74.22	99	40, 41
UBC33-UBC34 (Template: AT1G17280)	Glyma07g05170.1	Glyma.07G046200.1.p	Ubiquitin-conjugating enzyme 34	virNOG00673	AT1G17280.1;AT5G50430.1;	UBC34, UBC33	AT1G17280.1	ubiquitin-conjugating enzyme, putative, expressed	2E-139	78.84	85.89	100	40, 41
UBC33-UBC34	Glyma16g01680.1	Glyma.16G014400.1.p	Ubiquitin-conjugating enzyme 34	virNOG00673	AT1G17280.1;AT5G50430.1;	UBC34, UBC33	AT1G17280.1	ubiquitin-conjugating enzyme, putative, expressed	9e-138	78.84	85.89	100	40, 41
CDC48A (Template: AT3G09840.1)	Glyma03g33990.1	Glyma.03G182800.1.p	ATPase, AAA-type, CDC48 protein	virNOG05493	AT3G09840.1;AT3G53230.1;AT5G03340.1;	CDC48A, CDC48, CDC48	AT5G03340.1	cell division control protein 48 homolog E, putative, expressed	0	92.62	97.12	99	42
CDC48A	Glyma04g35950.1	Glyma.04G186000.1.p	ATPase, AAA-type, CDC48 protein	virNOG05493	AT3G09840.1;AT3G53230.1;AT5G03340.1;	CDC48A, CDC48, CDC48	AT5G03340.1	cell division control protein 48 homolog E, putative, expressed	0	87.95	94.86	97	42
CDC48A	Glyma06g19000.1	Glyma.06G180000.1.p	ATPase, AAA-type, CDC48 protein	virNOG05493	AT3G09840.1;AT3G53230.1;AT5G03340.1;	CDC48A, CDC48, CDC48	AT5G03340.1	cell division control protein 48 homolog E, putative, expressed	0	88.52	94.96	97	42
CDC48A	Glyma10g06480.1	Glyma.10G057100.1.p	ATPase, AAA-type, CDC48 protein	virNOG05493	AT3G09840.1;AT3G53230.1;AT5G03340.1;	CDC48A, CDC48, CDC48	AT5G03340.1	cell division control protein 48 homolog E, putative, expressed	0	92.15	96.64	99	42
CDC48A	Glyma12g30060.1	Glyma.12G177100.1.p	ATPase, AAA-type, CDC48 protein	virNOG05493	AT3G09840.1;AT3G53230.1;AT5G03340.1;	CDC48A, CDC48, CDC48	AT5G03340.1	cell division control protein 48 homolog E, putative, expressed	0	91.75	96.31	100	42
CDC48A	Glyma13g20680.1	Glyma.13G143600.1.p	ATPase, AAA-type, CDC48 protein	virNOG05493	AT3G09840.1;AT3G53230.1;AT5G03340.1;	CDC48A, CDC48, CDC48	AT5G03340.1	cell division control protein 48 homolog E, putative, expressed	0	92.27	96.63	99	42
CDC48A	Glyma13g39830.1	Glyma.13G323600.1.p	ATPase, AAA-type, CDC48 protein	virNOG05493	AT3G09840.1;AT3G53230.1;AT5G03340.1;	CDC48A, CDC48, CDC48	AT5G03340.1	cell division control protein 48 homolog E, putative, expressed	0	91.63	96.31	100	42
CDC48A	Glyma19g36740.1	Glyma.19G183400.1.p	ATPase, AAA-type, CDC48 protein	virNOG05493	AT3G09840.1;AT3G53230.1;AT5G03340.1;	CDC48A, CDC48, CDC48	AT5G03340.1	cell division control protein 48 homolog E, putative, expressed	0	93.13	97.13	99	42
CDC48B	Glyma02g13160.1	Glyma.02G118800.1.p	Cell division cycle 48B	virNOG11486	AT2G03670.1;	CDC48B	AT2G03670.1	cell division control protein 48 homolog B, putative, expressed	0	77.92	88.32	90	42
CDC48C	Glyma08g19920.1	Glyma.08G186800.1.p	Cell division cycle 48C	virNOG08944	AT3G01610.1;	CDC48C	AT3G01610.1	AAA family ATPase, putative, expressed	0	57.76	71.5	97	42
UFD1 (Template: AT2G21270.3)	Glyma05g34630.1	Glyma.05G238500.1.p	Ubiquitin fusion degradation 1	virNOG00505	AT2G21270.3;AT4G38930.2;	UFD1,UFD1	AT2G21270.3	ubiquitin fusion degradation protein, putative, expressed	1e-171	75.93	84.88	100	43
UFD1	Glyma08g05030.1	Glyma.08G045500.1.p	Ubiquitin fusion degradation 1	virNOG00505	AT2G21270.3;AT4G38930.2;	UFD1,UFD1	AT2G21270.3	ubiquitin fusion degradation protein, putative, expressed	3E-173	75.78	83.85	100	43
UFD1 (Template:AT2G29070.2)	Glyma13g41280.1	Glyma.13G337800.1.p	Ubiquitin Fusion Degradaton Protein 1	virNOG07963	AT2G29070.2;	UFD1	AT2G29070.2	ubiquitin fusion degradation protein, putative, expressed	1E-115	56.37	68.47	99	43
UFD1	Glyma15g04140.1	Glyma.15G036700.1.p	Ubiquitin Fusion Degradaton Protein 1	virNOG07963	AT2G29070.2;	UFD1	AT2G29070.2	ubiquitin fusion degradation protein, putative, expressed	1E-149	65.3	77.29	98	43
UFD1	Glyma02g43890.1	Glyma.02G271100.1.p	Ubiquitin fusion degradation UFD1 family protein	virNOG01917	AT4G15420.1;	UFD1	AT4G15420.1	ZOS1-09 - C2H2 zinc finger protein, expressed	0	65.68	82.75	99	43
UFD1	Glyma14g05050.1	Glyma.14G046100.1.p	Ubiquitin fusion degradation UFD1 family protein	virNOG01917	AT4G15420.1;	UFD1	AT4G15420.1	ZOS1-09 - C2H2 zinc finger protein, expressed	0	65.21	81.29	99	43
NPL4 (Template: AT2G47970)	Glyma03g36600.1	Glyma.03G207900.1.p	NPL4-like protein 1	virNOG02773	AT2G47970.1;AT3G63000.1;	NPL4, NPL41	AT3G63000.1	NPL4, putative, expressed	0	73.91	87.2	99
NPL4	Glyma19g39260.1	Glyma.19G205200.1.p	NPL4-like protein 1	virNOG02773	AT2G47970.1;AT3G63000.1;	NPL4, NPL41	AT3G63000.1	NPL4, putative, expressed	0	74.15	87.2	99
UFD3*	not found				Not found								34
UFD2 (Template: AT5G15400.1)	Glyma13g05850.1	Glyma.13G059200.2.p	U-box domain-containing protein	virNOG08159	AT5G15400.1;	U-box domain-containing protein	AT5G15400.1	U-box domain-containing protein, putative, expressed	0	75.98	86.18	99
UFD2	Glyma19g03370.1	Glyma.19G027200.2.p	U-box domain-containing protein	virNOG08159	AT5G15400.1;	U-box domain-containing protein	AT5G15400.1	U-box domain-containing protein, putative, expressed	0	74.67	85.11	98
PNG1 (Template: AT5G49570.1)	Glyma03g40660.1	Glyma.03G246500.1.p	Peptide:N-glycanase	virNOG08136	AT5G49570.1;	PNG1	AT5G49570.1	peptide-Nasparagine amidase, putative, expressed	0	62.2	78.94	99	44
PNG1	Glyma19g43320.5	Glyma.19G243900.1.p	Peptide:N-glycanase	virNOG08136	AT5G49570.1;	PNG1	AT5G49570.1	peptide-Nasparagine amidase, putative, expressed	0	57.33	72.41	87	44
OTU1*	not found			virNOG00063	AT2G28120.1	OTU1							34
RAD23 (Template: AT1G16190)	Glyma01g20670.1	Glyma.01G081500.1.p	Rad23 UV excision repair protein family	virNOG02197	AT1G16190.1;AT1G79650.4;AT3G02540.1;AT5G38470.1;	RAD23A, RAD23B, RAD23C, RAD23D	AT3G02540.1	RAD23 DNA repair protein, putative, expressed	0	69.39	78.5	100	45
RAD23	Glyma07g00490.1	Glyma.07G002800.2.p	Rad23 UV excision repair protein family	virNOG02197	AT1G16190.1;AT1G79650.4;AT3G02540.1;AT5G38470.1;	RAD23A, RAD23B, RAD23C, RAD23D	AT1G79650.4	RAD23 DNA repair protein, putative, expressed	0	67.68	77.78	100	45
RAD23	Glyma08g23930.1	Glyma.08G223800.1.p	Rad23 UV excision repair protein family	virNOG02197	AT1G16190.1;AT1G79650.4;AT3G02540.1;AT5G38470.1;	RAD23A, RAD23B, RAD23C, RAD23D	AT1G79650.4	RAD23 DNA repair protein, putative, expressed	0	65.78	77.18	100	45
RAD23	Glyma08g32090.1	Glyma.08G262900.3.p	Rad23 UV excision repair protein family	virNOG02197	AT1G16190.1;AT1G79650.4;AT3G02540.1;AT5G38470.1;	RAD23A, RAD23B, RAD23C, RAD23D	AT3G02540.1	RAD23 DNA repair protein, putative, expressed	0	68.53	77.86	100	45
RAD23	Glyma10g42180.1	Glyma.10G275100.1.p	Rad23 UV excision repair protein family	virNOG02197	AT1G16190.1;AT1G79650.4;AT3G02540.1;AT5G38470.1;	RAD23A, RAD23B, RAD23C, RAD23D	AT3G02540.1	RAD23 DNA repair protein, putative, expressed	0	69.39	78.27	99	45
RAD23	Glyma13g44910.1	Glyma.13G371600.2.p	Rad23 UV excision repair protein family	virNOG02197	AT1G16190.1;AT1G79650.4;AT3G02540.1;AT5G38470.1;	RAD23A, RAD23B, RAD23C, RAD23D	AT1G79650.4	RAD23 DNA repair protein, putative, expressed	7e-128	73.97	85.95	77	45
RAD23	Glyma20g24850.1	Glyma.20G114700.3.p	Rad23 UV excision repair protein family	virNOG02197	AT1G16190.1;AT1G79650.4;AT3G02540.1;AT5G38470.1;	RAD23A, RAD23B, RAD23C, RAD23D	AT3G02540.1	RAD23 DNA repair protein, putative, expressed	1e-171	68.04	76.03	99	45
DSK2 (Template: AT2G17200.1)	Glyma01g36410.1	Glyma.01G159500.1.p	Ubiquitin family protein	virNOG10597	AT2G17190.1;AT2G17200.1;	DSK2A, DSK2A	AT2G17200.1	ubiquitin family protein, putative, expressed	0	57.95	72.08	100	46
DSK2	Glyma02g04740.1	Glyma.02G041700.1.p	Ubiquitin family protein	virNOG10597	AT2G17190.1;AT2G17200.1;	DSK2A, DSK2A	AT2G17200.1	ubiquitin family protein, putative, expressed	0	56.81	70.8	99	46
DSK2	Glyma11g08990.1	Glyma.11G084700.1.p	Ubiquitin family protein	virNOG10597	AT2G17190.1;AT2G17200.1;	DSK2A, DSK2A	AT2G17200.1	ubiquitin family protein, putative, expressed	0	57.77	71.55	100	46
DSK2	Glyma16g22530.1	Glyma.16G118400.1.p	Ubiquitin family protein	virNOG10597	AT2G17190.1;AT2G17200.1;	DSK2A, DSK2A	AT2G17200.1	ubiquitin family protein, putative, expressed	0	58.29	72.91	99	46
ER stress/plasma membrane cooperative response
Upstream components
Gene name (template Arabidopsis)	Phytozome Glyma v.9	Phytozome Glyma v.10.1.p	Description	EggNOG Group	eggNOG v4.0 A. thaliana	Tair gene symbol	Best hit	Tair Descriptions v10	E-value	Identity	Similarity	Coverage	Reference
NAC062 (Template: AT3G49530.1)	Glyma04G40450.1	Glyma.04G226700.1.p	GmNAC021 (Nomenclature Le et al. 2011)	virNOG05505	AT3G49530.1;AT4G35580.2;AT5G24590.2;	ANAC062;CBNAC;ANAC091	AT3G49530.1	Nac Domain Containing Protein 62, NAC062	2e-94	48.09	61.88	53	47
NAC062	Glyma06G14290.1	Glyma.06G138100.1.p	GmNAC036 (Nomenclature Le et al. 2011)	virNOG05505	AT3G49530.1;AT4G35580.2;AT5G24590.2;	ANAC062;CBNAC;ANAC091	AT3G49530.1	Nac Domain Containing Protein 62, NAC062	4e-91	48.47	61.96	51	47
NAC062	Glyma14G36840.1	Glyma.14G189300.1.p	GmNAC110 (Nomenclature Le et al. 2011)	virNOG05505	AT3G49530.1;AT4G35580.2;AT5G24590.2;	ANAC062;CBNAC;ANAC091	AT3G49530.1	Nac Domain Containing Protein 62, NAC062	1e-96	48.49	61.75	52	47
Dowstream components
Folging chaperones as in Table 1 - Molecular chaperones
Supplementary referennces
1. Liu J-X, Srivastava R, Che P, Howell SH: An endoplasmic reticulum stress response in Arabidopsis is mediated by proteolytic processing and nuclear relocation of a membrane-associated transcription factor, bZIP28. Plant Cell 2007, 19:4111–4119.
2. Srivastava R, Deng Y, Shah S, Rao AG, Howell SH: BINDING PROTEIN is a master regulator of the endoplasmic reticulum stress sensor/transducer bZIP28 in Arabidopsis. Plant Cell 2013, 25:1416–1429.
3. Liu JX, Srivastava R, Che P, Howell SH: Salt stress responses in Arabidopsis utilize a signal transduction pathway related to endoplasmic reticulum stress signaling. Plant J 2007, 51:897–909.
4. Koizumi N, Martinez, IM, Kimata Y, Kohno K, Sano H, Chrispeels MJ: Molecular characterization of two arabidopsis Ire1 transmembrane protein kinases. Plant Physiol 2001, 127:949–962.
5. Deng Y, Humbert S, Liu J-X, Srivastava R, Rothstein SJ, Howell SH: Heat induces the splicing by IRE1 of a mRNA encoding a transcription factor involved in the unfolded protein response in Arabidopsis. Proc Natl Acad Sci USA 2011, 108:7247–7252.
6. Iwata Y, Fedoroff NV, Koizumi N: Arabidopsis bZIP60 is a proteolysis-activated transcription factor involved in the endoplasmic reticulum stress response. Plant Cell 2008, 20:3107–3121.
7. Sun L, Yang ZT, Song ZT, Wang MJ, Sun L, Lu SJ, Liu JX: The plant-specific transcription factor gene NAC103 is induced by bZIP60 through a new cis-regulatory element to modulate the unfolded protein response in Arabidopsis. Plant J 2013, 76:274–286.
8. Srivastava R, Chen Y, Deng Y, Brandizzi F, Howell SH: Elements proximal to and within the transmembrane domain mediate the organelle-to-organelle movement of bZIP28 under ER stress conditions. Plant J 2012, 70:1033–1042.
9. De Craene JO, Courte F, Rinaldi B, Fitterer C, Herranz MC, Schmitt-Keichinger C, Ritzenthaler C, Friant S: Study of the plant COPII vesicle coat subunits by functional complementation of yeast Saccharomyces cerevisiae mutants. PLoS One 2014, 9:e90072.
10. Kalinski A, Rowley DL, Loer DS, Foley C, Buta G, Herman EM: Binding-protein expression is subject to temporal, developmental and stress-induced regulation in terminally differentiated soybean organs. Planta 1995, 195:611–621.
11. Alvim FC, Carolino SMB., Cascardo JCM, Nunes CC, Martinez CA, Otoni WC, Fontes EPB: Enhanced accumulation of bip in transgenic plants confers tolerance to water stress. Plant Physiol 2001, 126:1042–1054.
12. Kamauchi S, Nakatani H, Nakano C, Urade R: Gene expression in response to endoplasmic reticulum stress in Arabidopsis thaliana. FEBS J. 2005, 272:3461–3476.
13. Jia X, He L, Jing R, Li R: Calreticulin : conserved protein and diverse functions in plants. Physiol Plant 2009, 136:127–138.
14. Aller I, Meyer AJ: The oxidative protein folding machinery in plant cells. Protoplasma 2013, 250: 799–816.
15. Houston NL, Fan C, Xiang JQ, Schulze JM, Jung R, Boston RS: Phylogenetic analyses identify 10 classes of the protein disulfide isomerase family in plants, including single-domain protein disulfide isomerase-related proteins. Plant Physiol 2005, 137:762–778.
16. Selles B, Jacquot JP, Rouhier N: Comparative genomic study of protein disulfide isomerases from photosynthetic organisms. Genomics 2011, 97:37–50.
17. Landrieu I, De Veylder L, Fruchart JS, Odaert B, Casteels P, Portetelle D, Van Montagu M, Inzé D, Lippens G: The Arabidopsis thaliana PIN1At gene encodes a single-domain phosphorylation-dependent peptidyl prolyl cis/trans isomerase. J Biol Chem 2000, 275:10577–10581.
18. Yao JL, Kops O, Lu PJ, Lu KP: Functional conservation of phosphorylation-specific prolyl isomerases in plants. J Biol Chem 2001, 276:13517–13523.
19. Schlenstedt G, Harris S, Risse B, Lill R, Silver PA: A yeast DnaJ homologue, Scjlp, can function in the endoplasmic reticulum with BiP/Kar2p via a conserved domain that specifies interactions with Hsp70s. J Cell Biol 1995, 129:979–988.
20. Klein EM, Mascheroni L, Pompa A, Ragni L, Weimar T, Lilley KS, Dupree P, Vitale A: Plant endoplasmin supports the protein secretory pathway and has a role in proliferating tissues. Plant J 2006, 48:657–673.
21. Koiwa H, Li F, McCully MG, Mendoza I, Koizumi N, Manabe Y, Nakagawa Y, Zhu J, Rus A, Pardo JM, Bressan RA, Hasegawa PM: The STT3a subunit isoform of the Arabidopsis oligosaccharyltransferase controls adaptive responses to salt/osmotic stress. Plant Cell 2003, 15:2273–2284.
22. Liu J, Howell SH: Endoplasmic reticulum protein quality control and its relationship to environmental stress responses in plants. Plant Cell 2010, 22:2930–2942.
23. Matsushima R, Kondo M, Nishimura M, Hara-Nishimura I: A novel ER-derived compartment, the ER body, selectively accumulates a beta-glucosidase with an ER-retention signal in Arabidopsis. Plant J 2003, 33:493-502.
24. Burn JE, Hurley UA, Birch RJ, Arioli T, Cork A, Williamson RE: The cellulose-deficient Arabidopsis mutant rsw3 is defective in a gene encoding a putative glucosidase II, an enzyme processing N-glycans during ER quality control. Plant J 2002, 32:949–960.
25. Jin H, Hong Z, Su W, Li J: A plant-specific calreticulin is a key retention factor for a defective brassinosteroid receptor in the endoplasmic reticulum. Proc Natl Acad Sci USA 2009, 106:13612–13617.
26. Jin H, Yan Z, Nam KH, Li J: Allele-specific suppression of a defective brassinosteroid receptor reveals a physiological role of UGGT in ER quality control. Mol Cell 2007, 26:821-830.
27. Hüttner S, Veit C, Schoberer J, Grass J, Strasser R: Unraveling the function of Arabidopsis thaliana OS9 in the endoplasmic reticulum-associated degradation of glycoproteins. Plant Mol Biol 2012, 79:21–33.
28. Liebminger E, Hüttner S, Vavra U, Fischl R, Schoberer J, Grass J, Blaukopf, C, Seifert GJ, Altmann F, Mach L, Strasser R: Class I alpha-mannosidases are required for N-glycan processing and root development in Arabidopsis thaliana. Plant Cell 2009, 21:3850–3867.
29. Su W, Liu Y, Xia Y, Hong Z, Li J: Conserved endoplasmic reticulum-associated degradation system to eliminate mutated receptor-like kinases in Arabidopsis. Proc Natl Acad Sci USA 2011, 108:870–875.
30. Su W, Liu Y, Xia Y, Hong Z, Li J: The arabidopsis homolog of the mammalian os-9 protein plays a key role in the endoplasmic reticulum-associated degradation of misfolded receptor-like kinases. Mol Plant 2012, 5:929–940.
31. Kirst ME, Meyer DJ, Gibbon BC, Jung R, Boston RS: Identification and characterization of endoplasmic reticulum-associated degradation proteins differentially affected by endoplasmic reticulum stress. Plant Physiol 2005, 138:218–231.
32. Kamauchi S, Nakatani H, Nakano C, Urade R: Gene expression in response to endoplasmic reticulum stress in Arabidopsis thaliana. FEBS J. 2005, 272:3461–3476.
33. Wang Y, Zhang WZ, Song LF, Zou JJ, Su Z, Wu WH: Transcriptome analyses show changes in gene expression to accompany pollen germination and tube growth in Arabidopsis. Plant Physiol 2008, 148:1201–1211.
34. Liu Y, Li J: Endoplasmic reticulum-mediated protein quality control in Arabidopsis. Front. Plant Sci 2014, 5:162.
35. Rancour DM, Park S, Knight SD, Bednarek SY: Plant UBX domain-containing protein 1, PUX1, regulates the oligomeric structure and activity of arabidopsis CDC48. J Biol Chem 2004, 279:54264–54274.
36. Park S, Rancour DM, Bednarek SY: Protein domain-domain interactions and requirements for the negative regulation of Arabidopsis CDC48/p97 by the plant ubiquitin regulatory X (UBX) domain-containing protein, PUX1. J Biol Chem 2007, 282:5217–5224.
37. Suzuki T, Park H, Till E A, Lennarz WJ: The PUB domain: a putative protein-protein interaction domain implicated in the ubiquitin-proteasome pathway. Biochem Biophys Res Commun 2001, 287: 1083–1087.
38. Liu L, Cui F, Li Q, Yin B, Zhang H, Lin B, Wu Y, Xia R, Tang S, Xie Q: The endoplasmic reticulum-associated degradation is necessary for plant salt tolerance. Cell Res 2011, 21:957–969.
39. Doblas VG, Amorim-Silva V, Posé D, Rosado A, Esteban A, Arró M, Azevedo H, Bombarely A, Borsani O, Valpuesta V, Ferrer A, Tavares RM, Botella MA: The SUD1 gene encodes a putative E3 ubiquitin ligase and is a positive regulator of 3-hydroxy-3-methylglutaryl coenzyme a reductase activity in Arabidopsis. Plant Cell 2013, 25:728–743.
40. Cui F, Liu L, Zhao Q, Zhang Z, Li Q, Lin B, Wu Y, Tang S, Xie Q: Arabidopsis ubiquitin conjugase UBC32 is an ERAD component that functions in brassinosteroid-mediated salt stress tolerance. Plant Cell 2012, 24:233–244.
41. Kraft E, Stone SL, Ma L, Su N, Gao Y, Lau OS, Deng XW, Callis J: Genome analysis and functional characterization of the E2 and RING-type E3 ligase ubiquitination enzymes of Arabidopsis. Plant Physiol 2005, 139:1597–1611.
42. Rancour DM, Dickey CE, Park S, Bednarek SY: Characterization of AtCDC48. Evidence for multiple membrane fusion mechanisms at the plane of cell division in plants. Plant Physiol 2002, 130:1241–1253.
43. Galvão RM, Kota U, Soderblom EJ, Goshe MB, Boss WF: Characterization of a new family of protein kinases from Arabidopsis containing phosphoinositide 3/4-kinase and ubiquitin-like domains. Biochem J 2008, 409: 117–127.
44. Diepold A, Li G, Lennarz WJ, Nürnberger T, Brunner F: The Arabidopsis AtPNG1 gene encodes a peptide: N-glycanase. Plant J. 2007, 52: 94–104.
45. Farmer LM, Book AJ, Lee K-H, Lin Y-L, Fu H, Vierstra RD: The RAD23 family provides an essential connection between the 26S proteasome and ubiquitylated proteins in Arabidopsis. Plant Cell 2010, 22: 124–142.
46. Kaur N, Zhao Q, Xie Q, Hu J: Arabidopsis ring peroxins are e3 ubiquitin ligases that interact with two homologous ubiquitin receptor proteins. J Integr Plant Biol 2013, 55:108–120.
47. Yang ZT, Lu SJ, Wang MJ, Bi DL, Sun L, Zhou SF, Song ZT, Liu JX: A plasma membrane-tethered transcription factor, NAC062/ANAC062/NTL6, mediates the unfolded protein response in Arabidopsis. Plant J 2014, 79:1033–1043.
