# Supplementary material for: Comprehensive analysis of the endoplasmic reticulum stress response in the soybean genome: conserved and plant-specific features
Source: BMC Genomics. 2015 Oct 14;16:783. doi: 10.1186/s12864-015-1952-z (PMC4606518; doi:10.1186/s12864-015-1952-z)
Supplement: Additional file 11: — A list of predicted/known orthologous genes involved in Glycine max and Arabidopsis thaliana plant-specific ER stress-mediated cell death pathways. (XLS 89 kb) [file 12864_2015_1952_MOESM11_ESM.xls]

## Sheet: Cell Death
Additional file 11. Table S2. A list of predicted/known orthologs of plant-specific ER stress-mediated cell death pathways.
1) DCD/NRP-mediated cell death response
Gene name (template Glycine max)	Phytozome Glyma v.9	Phytozome Glyma v.10.1.p	Description	EggNOG Group	eggNOG v4.0 A. thaliana	Tair gene symbol	Best hit	Tair Descriptions v10	E-value	Identity	Similarity	Coverage	Reference
GmERD15 (Template: Glyma02g42860.1)	Glyma02g42860.1	Glyma.02G260800.1.p	No description	virNOG24368	Not have orthologous								38
GmERD15	Glyma14g05980.2	Glyma.14G055200.1.p	No description	virNOG24368	Not have orthologous
DCD/NRP-A (Template: Glyma20g16100.1)	Glyma20g16100.1	Glyma.20G066100.1.p	DCD (Development and Cell Death) – NRP-A	virNOG03951	AT5G42050.1;	AtNRP1	AT5G42050.1	DCD (Development and Cell Death) domain protein	2e-112	52.27	64.8	96	37
DCD/NRP-A	Glyma13G10640.1	Glyma.13G003200.1.p	DCD (Development and Cell Death) – NRP-A	virNOG03951	AT5G42050.1;	AtNRP1	AT5G42050.1	DCD (Development and Cell Death) domain protein	1e-107	52.82	64.88	96
DCD/NRP-A	Glyma08G02840.1	Glyma.08G024600.1.p	DCD (Development and Cell Death) – NRP-B	virNOG03951	AT5G42050.1;	AtNRP1	AT5G42050.1	DCD (Development and Cell Death) domain protein	6e-119	57.42	64.99	96	37
DCD/NRP-A	Glyma05G36700.3	Glyma.05G218500.1.p	DCD (Development and Cell Death) – NRP-B	virNOG03951	AT5G42050.1;	AtNRP1	AT5G42050.1	DCD (Development and Cell Death) domain protein	1e-112	55.43	63.71	89
DCD/NRP-C (Template: Glyma19G25870.1)	Glyma16G06100.1	Glyma.16G056600.1.p	DCD (Development and Cell Death) – NRP-C	virNOG01663	AT3G27090.1;	AtNRP2	AT3G27090.1	DCD (Development and Cell Death) domain protein	8E-163	76	85	98
DCD/NRP-C	Glyma19G25870.1	Glyma.19G091100.1.p	DCD (Development and Cell Death) – NRP-C	virNOG01663	AT3G27090.1;	AtNRP2	AT3G27090.1	DCD (Development and Cell Death) domain protein	7E-163	75.67	84.33	98
NAC081 (Template: Glyma12g02540.1)	Glyma11G10230.1	Glyma.11G096600.1.p	GmNAC077 (Nomenclature Le et al.[97])	virNOG11218	AT2G17040.1;	anac036	AT2G17040.1	NAC domain containing protein 36	6E-120	59.25	73.29	96	39,54
NAC081	Glyma12g02540.1	Glyma.12G022700.1.p	GmNAC081 (Nomenclature Le et al.[97])	virNOG11218	AT2G17040.1;	anac036	AT2G17040.1	NAC domain containing protein 36	2E-118	59.79	72.85	97
NAC30 (Template: Glyma05g32850.1)	Glyma05g32850.1	Glyma.05G195000.1.p	GmNAC030 (Nomenclature Le et al. [97])	virNOG09836	AT1G01720.1;	ANAC002 – ATAF1	AT1G01720.1;	ANAC002 – ATAF1	1e-125	62.75	72.82	98	40
NAC30	Glyma02g26480.1	Glyma.13G030900.1.p	GmNAC011 (Nomenclature Le et al. [97])	virNOG09836	AT1G01720.1;	ANAC002 – ATAF1	AT1G01720.1;	ANAC002 – ATAF1	6e-146	70.88	78.6	97	40
NAC30	Glyma04g38560.1	Glyma.04G208300.1.p	GmNAC018 (Nomenclature Le et al.[97])	virNOG09836	AT1G01720.1;	ANAC002 – ATAF1	AT1G01720.1;	ANAC002 – ATAF1	2e-126	62.46	72.43	99
NAC30	Glyma04g42800.1	Glyma.04G249000.1.p	GmNAC022 (Nomenclature Le et al. [97])	virNOG09836	AT1G01720.1;	ANAC002 – ATAF1	AT1G01720.1;	ANAC002 – ATAF1	2e-148	69.97	79.21	98
NAC30	Glyma06g11970.1	Glyma.06G114000.1.p	GmNAC035 (Nomenclature Le et al. [97])	virNOG09836	AT1G01720.1;	ANAC002 – ATAF1	AT1G01720.1;	ANAC002 – ATAF1	3e-150	69.54	79.8	98
NAC30	Glyma06g16440.1	Glyma.06G157400.1.p	GmNAC039 (Nomenclature Le et al. [97])	virNOG09836	AT1G01720.1;	ANAC002 – ATAF1	AT1G01720.1;	ANAC002 – ATAF1	3e-125	62.25	71.19	99
NAC30	Glyma14g24220.1	Glyma.14G152700.1.p	GmNAC109 (Nomenclature Le et al. [97])	virNOG09836	AT1G01720.1;	ANAC002 – ATAF1	AT1G01720.1;	ANAC002 – ATAF1	1e-151	72.26	80.48	97
VPE (Template: Glyma14g10620.1)	Glyma14g10620.1	Glyma.14G092800.1.p	GAMMAVPE gamma vacuolar processing enzyme	virNOG04445	AT2G25940.1,AT4G32940.1	ALPHA-VPE,GAMMA-VPE	AT4G32940.1;	GAMMAVPE	0	77.09	86.78	94	40
VPE	Glyma04g05250.4	Glyma.04G049900.1.p	GAMMAVPE gamma vacuolar processing enzyme	virNOG04445	AT2G25940.1,AT4G32940.1	ALPHA-VPE,GAMMA-VPE	AT4G32940.1;	GAMMAVPE	0	76.67	87.9	95
VPE	Glyma06g05350.1	Glyma.06G050700.1.p	GAMMAVPE gamma vacuolar processing enzyme	virNOG04445	AT2G25940.1,AT4G32940.1	ALPHA-VPE,GAMMA-VPE	AT4G32940.1;	GAMMAVPE	0	77.54	88.98	95
VPE	Glyma17g34900.1	Glyma.17G230700.1.p	GAMMAVPE gamma vacuolar processing enzyme	virNOG04445	AT2G25940.1,AT4G32940.1	ALPHA-VPE,GAMMA-VPE	AT4G32940.1;	GAMMAVPE	0	76.09	85.43	95
2) NAC89-mediated cell death signaling
Upstream components
Gene name (template Arabidopsis)	Phytozome Glyma v.9	Phytozome Glyma v.10.1.p	Description	EggNOG Group	eggNOG v4.0 A. thaliana	Tair gene symbol	Best hit	Tair Descriptions v10	E-value	Identity	Similarity	Coverage	Reference
bZIP 17/28	Glyma03g27865.1	Glyma.03G123200.1.p	bZIP transcription factor (bZIP38)	virNOG01396	AT2G40950.1;AT3G10800.1;AT3G56660.1;	bZIP17;bZIP28;bZIP49;	AT2G40950.1	bZIP17	8e-171	48.03	60.66	96	19, 20,26
bZIP 17/28	Glyma19g30681.1	Glyma.19G126800.1.p	bZIP transcription factor (bZIP37)	virNOG01396	AT2G40950.1;AT3G10800.1;AT3G56660.1;	bZIP17;bZIP28;bZIP49;	AT2G40950.1	bZIP17	2e-167	47.68	61.32	94	19, 0, 26
IRE (Template: AT2G17520.1)	Glyma01g36200.2	Glyma.01G157800.1.p	IRE1P-Related	virNOG09069	AT2G17520.1;AT5G24360.2;	ATIRE1a;IRE1b	AT2G17520.1	ATIRE1a	0	68.86	82.27	70	12, 14
IRE	Glyma09g32970.2	Glyma.09G197000.1.p	IRE1P-Related	virNOG09069	AT2G17520.1;AT5G24360.2;	ATIRE1a;IRE1b	AT2G17520.1	ATIRE1a	0	66.59	81.94	49
IRE	Glyma11g09240.1	Glyma.11G087200.1.p	IRE1P-Related	virNOG09069	AT2G17520.1;AT5G24360.2;	ATIRE1a;IRE1b	AT2G17520.1	ATIRE1a	0	65.73	80.17	74
IRE	Glyma16g21480.2	Glyma.16G111800.1.p	IRE1P-Related	virNOG09069	AT2G17520.1;AT5G24360.2;	ATIRE1a;IRE1b	AT5G24360.2	ATIRE1b	0	43.14	60.67	94
Immediately Dowstream components
Gene name (template Arabidopsis)	Phytozome Glyma v.9	Phytozome Glyma v.10.1.p	Description	EggNOG Group	eggNOG v4.0 A. thaliana	Tair gene symbol	Best hit	Tair Descriptions v10	E-value	Identity	Similarity	Coverage	Reference
NAC89 (Template: AT5G22290.1)		Glyma.12G186900.1.p	unknown		AT5G22290.1;	ANAC89	AT5G22290.1	ANAC89	8e-89	51.14	72.35	52	36
NAC89	Glyma13g39090	Glyma.13G314600.1.p	GmNAC103 (Nomenclature Le et al. [97])		AT5G22290.1;	ANAC89	AT5G22290.1	ANAC89	2e-86	48.35	67.03	72
bZIP 60 (Template: AT1G42990.1)	Glyma02g19754.1	Glyma.02G161100.1.p	GmbZIP68	euNOG19243	AT1G42990.1	ATBZIP60	AT1G42990.1	bZIP60	3e-20	46.62	57.43	52	14, 50
3) AGB1-mediated cell death signaling
Gene name (template Arabidopsis)	Phytozome Glyma v.9	Phytozome Glyma v.10.1.p	Description	EggNOG Group	eggNOG v4.0 A. thaliana	Best hit	Tair gene symbol	Tair Descriptions v10	E-value	Identity	Similarity	Coverage	Reference
AGB1 (AT3G04480)	Glyma04g01460.1	Glyma.04G013100.1.p	GTP binding protein beta 1	virNOG04773	AT4G34460	AT4G34460	AGB1	AGB1	0	80.37	90.45	99	112, 113
AGB1	Glyma06g01510.1	Glyma.06G013000.1.p	GTP binding protein beta 1	virNOG04773	AT4G34460	AT4G34460	AGB1	AGB1	0	79.89	90.21	99
AGB1	Glyma11g12600.1	Glyma.11G118500.1.p	GTP binding protein beta 1	virNOG04773	AT4G34460	AT4G34460	AGB1	AGB1	0	81.38	90.16	99
AGB1	Glyma12g04810.1	Glyma.12G043900.1.p	GTP binding protein beta 1	virNOG04773	AT4G34460	AT4G34460	AGB1	AGB1	0	81.12	90.16	99
Supplementary Referebces
112. Chen, Y. and Brandizzi, F. 2012. AtIRE1A/AtIRE1B and AGB1 independently control two essential unfolded protein response pathways in Arabidopsis. Plant J. 69: 266–277.
113. Wang, S., Narendra, S., and Fedoroff, N. 2007. Heterotrimeric G protein signaling in the Arabidopsis unfolded protein response. Proc. Natl. Acad. Sci. U. S. A. 104: 3817–3822.
